# Supplementary material for: The Nutrient-Responsive Molecular Chaperone Hsp90 Supports Growth and Development in Drosophila
Source: Front Physiol. 2021 Jun 22;12:690564. doi: 10.3389/fphys.2021.690564 (PMC8258382; doi:10.3389/fphys.2021.690564)
Supplement: Supplementary file 1 [file Table_1.XLSX]

## Sheet: Fly_stocks
Stock name	Source*	Stock ID	Property
Oregon R (OR)	Our laboratory	-	Wild-type
w1118	BDSC	5905	Used as F0 animals to obtain control animals (Cg-Gal4 > +)
Cg-Gal4	BDSC	7011	Express Gal4 in the FB and hemocyte
Hsp90::GFP	VDSC	v318359	GFP-tagged Hsp90 under the contrl of endogenous Hsp90 upstream sequence
Tork17004	BDSC	11218	Tor mutant
TorR97C	BDSC	80931	Tor mutant
UAS-Tor RNAi	BDSC	33951	Express Tor siRNA under the control of UAS
UAS-RNAi	-	-	See Table S2 and S3
