# Supplementary material for: The Nutrient-Responsive Molecular Chaperone Hsp90 Supports Growth and Development in Drosophila
Source: Front Physiol. 2021 Jun 22;12:690564. doi: 10.3389/fphys.2021.690564 (PMC8258382; doi:10.3389/fphys.2021.690564)
Supplement: Supplementary file 2 [file Table_2.XLSX]

## Sheet: H30_screen
Gene symbol	Annotation Symbol	Flybase ID	Stock ID	Phenotype	Investigated in the 2nd screen	Domain, motif, molecular function
CG10062	CG10062	FBgn0034439	10062R-2	NOP
swm	CG10084	FBgn0002044	10084R-1	NOP
ttv	CG10117	FBgn0265974	10117R-2	NOP
CG10166	CG10166	FBgn0032799	10166R-2	Larval arrest	○	Dolichyl-phosphate beta-D-mannosyltransferase
Rpn9	CG10230	FBgn0028691	10230R-1	NOP
CG10343	CG10343	FBgn0032703	10343R-1	NOP
CG10492	CG10492	FBgn0032748	10492R-3	NOP
Syt12	CG10617	FBgn0261085	10617R-1	NOP
tral	CG10686	FBgn0041775	10686R-3	NOP
AsnRS	CG10687	FBgn0086443	10687R-1	Larval arrest		Asparagine-tRNA ligase
vls	CG10728	FBgn0003978	10728R-2	NOP
eIF5B	CG10840	FBgn0026259	10840R-3	Larval arrest		Translation initiation complex subunit
Rpn5	CG1100	FBgn0028690	1100R-2	NOP
CG11125	CG11125	FBgn0033174	11125R-1	Larval arrest	○	Enkurin domain
BoYb	CG11133	FBgn0037205	11133R-4	NOP
CG11505	CG11505	FBgn0035424	11505R-2	NOP
Pi3K68D	CG11621	FBgn0015278	11621R-1	NOP
LysE	CG1180	FBgn0004428	1180R-2	NOP
Prosbeta3	CG11981	FBgn0026380	11981R-3	Larval arrest		Proteasome subunit
Gale	CG12030	FBgn0035147	12030R-2	NOP
Prosbeta5	CG12323	FBgn0029134	12323R-2	Larval arrest		Proteasome subunit
Vha100-5	CG12602	FBgn0032373	12602R-1	NOP
CHES-1-like	CG12690	FBgn0029504	12690R-2	Embryonic lethal
CG12975	CG12975	FBgn0037061	12975R-2	Larval arrest		rRNA methyltransferases
DIP-alpha	CG13020 (CG32791)	FBgn0052791	13020R-1	NOP
CG13168	CG13168	FBgn0033705	13168R-1	Larval arrest	○	Dynein regulatory complex protein 10
CG13319	CG13319	FBgn0033781	13319R-2	NOP
CG13344	CG13344	FBgn0033884	13344R-2	NOP
HGTX	CG13475	FBgn0040318	13475R-3	NOP
CG13807	CG13807	FBgn0035323	13807R-2	NOP
CCDC151	CG14127	FBgn0036219	14127R-3	NOP
CG14234	CG14234	FBgn0031065	14234R-2	NOP
Atu	CG1433	FBgn0019637	1433R-2	NOP
CG14341	CG14341	FBgn0031315	14341R-1	NOP
CG14694	CG14694	FBgn0037845	14694R-2	NOP
sta	CG14792	FBgn0003517	14792R-2	Larval arrest		Ribosomal protein S2
crol	CG14938	FBgn0020309	14938R-2	NOP
CG15005	CG15005	FBgn0035508	15005R-1	NOP
Ykt6	CG1515	FBgn0260858	1515R-1	NOP
PCB	CG1516	FBgn0027580	1516R-3	NOP
CG15390	CG15390	FBgn0031419	15390R-2	NOP
Hlc	CG1666	FBgn0001565	1666R-2	Larval arrest	○	ATP-dependent RNA helicase
CG16758	CG16758	FBgn0035348	16758R-1	NOP
CG16903	CG16903	FBgn0040394	16903R-8	Larval arrest	○	Cyclin L-like
Prosbeta4	CG17331	FBgn0032596	17331R-1	Larval arrest		Proteasome subunit
CG17386	CG17386	FBgn0033936	17386R-2	NOP
Ntf-2	CG1740	FBgn0031145	1740R-1	Larval arrest	○	Nuclear transport
CG17556	CG17556	FBgn0038462	17556R-1	NOP
S6kII	CG17596	FBgn0262866	17596R-2	NOP
CG17841	CG17841	FBgn0028480	17841R-3	NOP
CG17985	CG17985	FBgn0033199	17985R-1	NOP
InR	CG18402	FBgn0283499	18402Ra-1	NOP
Dop1R2	CG18741	FBgn0266137	18741R-3	NOP
CG1965	CG1965	FBgn0037466	1965R-2	Larval arrest	○	GC-rich sequence DNA-binding factor
CG2076	CG2076	FBgn0030263	2076R-3	NOP
CG2091	CG2091	FBgn0037372	2091R-1	NOP
PMCA	CG2165 (CG42314)	FBgn0259214	2165R-3	NOP
CG2260	CG2260	FBgn0030000	2260R-1	Larval arrest		rRNA processing
CG2540	CG2540	FBgn0030411	2540R-1	NOP
CG2685	CG2685	FBgn0024998	2685R-6	Larval arrest		Spliceosome subunit
CG2818	CG2818	FBgn0031566	2818R-1	NOP
Prat	CG2867	FBgn0004901	2867R-2	NOP
Pp2C1	CG2984	FBgn0022768	2984R-3	NOP
CG30075	CG30075	FBgn0050075	30075R-2	NOP
Alas	CG3017	FBgn0020764	3017R-2	NOP
CG30389	CG30389	FBgn0050389	10518R-1	NOP
Bsg	CG31605	FBgn0261822	31605R-2	NOP
CG31690	CG31690	FBgn0051690	31690R-2	NOP
fbp	CG31692	FBgn0032820	10611R-1	NOP
CG32113	CG32113	FBgn0052113	11003R-3	NOP
Ltn1	CG32210	FBgn0262517	9268R-3	NOP
Arv1	CG32442	FBgn0052442	32442R-4	NOP
Zfrp8	CG3260	FBgn0021875	3260R-2	NOP
Bap170	CG3274	FBgn0042085	3274R-1	NOP
DIP-alpha	CG32791	FBgn0052791	13020R-1	NOP
Fs	CG33466	FBgn0259878	12956R-1	NOP
T3dh	CG3425	FBgn0017482	3425R-3	NOP
Su(H)	CG3497	FBgn0004837	3497R-1	NOP
FASN1	CG3523	FBgn0283427	3523R-2	NOP
CG3597	CG3597	FBgn0031417	3597R-1	NOP
kis	CG3696	FBgn0266557	3696R-1	NOP
Nmda1	CG3798	FBgn0013305	3798R-1	NOP
eIF2Bepsilon	CG3806	FBgn0023512	3806R-3	Larval arrest		Translation initiation complex subunit
CG3817	CG3817	FBgn0038275	3817R-1	Larval arrest		rRNA processing
RpL10Aa	CG3843	FBgn0038281	3843R-1	NOP
Mdr49	CG3879	FBgn0004512	3879R-2	NOP
arx	CG3893	FBgn0036826	3893R-2	NOP
CG4038	CG4038	FBgn0011824	4038R-2	NOP
RpL35	CG4111	FBgn0029785	4111R-3	NOP
Mtr4	CG4152	FBgn0001986	4152R-1	NOP
Sas10	CG4202	FBgn0029755	4202R-1	NOP
Hsc70-4	CG4264	FBgn0266599	4264R-2	NOP
Nurf-38	CG4634	FBgn0016687	4634R-2	NOP
hh	CG4637	FBgn0004644	4637R-2	NOP
CG4662	CG4662	FBgn0038735	4662R-3	NOP
CG4957	CG4957	FBgn0032205	4957R-2	NOP
Cdk4	CG5072	FBgn0016131	5072R-3	NOP
CG5270	CG5270	FBgn0037897	5270R-2	NOP
Rpt2	CG5289	FBgn0015282	5289R-3	NOP
ThrRS	CG5353	FBgn0027081	5353R-1	NOP
Rpn7	CG5378	FBgn0028688	5378R-1	Larval arrest		Proteasome subunit
Hsp68	CG5436	FBgn0001230	5436R-1	NOP
CG5484	CG5484	FBgn0039450	5484R-1	NOP
Txl	CG5495	FBgn0035631	5495R-1	NOP
CG5550	CG5550	FBgn0034160	5550R-1	NOP
Sce	CG5595	FBgn0003330	5595R-1	NOP
Vps35	CG5625	FBgn0034708	5625R-3	Larval arrest	○	Vacuolar protein sorting-associated protein
CG5641	CG5641	FBgn0038046	5641R-2	NOP
Grip163	CG5688	FBgn0026432	5688R-1	NOP
CG44085	CG6043 (CG44085)	FBgn0264894	6043R-1	NOP
Su(fu)	CG6054	FBgn0005355	6054R-2	NOP
Crtc	CG6064	FBgn0036746	6064R-1	NOP
Tsc1	CG6147	FBgn0026317	6147R-1	NOP
U4-U6-60K	CG6322	FBgn0036733	6322R-1	Larval arrest		spliceosome subunit
Hsc70Cb	CG6603	FBgn0026418	6603R-1	NOP
Adk3	CG6612	FBgn0042094	6612R-1	NOP
ovo	CG6824	FBgn0003028	6824R-2	NOP
Dysb	CG6856	FBgn0036819	6856R-1	NOP
papi	CG7082	FBgn0031401	7082R-1	NOP
CG42450	CG7095 (CG42450)	FBgn0259927	7095R-1	NOP
hppy	CG7097	FBgn0263395	7097R-1	NOP
CG7099	CG7099	FBgn0032517	7099R-2	Larval arrest		Transcription factor TFIIIC complex
Pvf1	CG7103	FBgn0030964	7103R-1	NOP
cdc14	CG7134	FBgn0031952	7134R-6	NOP
CG7206	CG7206	FBgn0030892	7206R-2	NOP
CG7352	CG7352	FBgn0037581	7352R-2	NOP
CG7546	CG7546	FBgn0035793	7546R-1	NOP
Rpn1	CG7762	FBgn0028695	7762R-4	NOP
Pfdn6	CG7770	FBgn0036918	7770R-3	NOP
E(Pc)	CG7776	FBgn0000581	7776R-1	NOP
Ostgamma	CG7830	FBgn0032015	7830R-1	NOP
sr	CG7847	FBgn0003499	7847R-1	NOP
CG8009	CG8009	FBgn0036090	8009Ra-2	NOP
eIF1A	CG8053	FBgn0026250	8053R-1	NOP
eIF2Bgamma	CG8190	FBgn0034029	8190R-2	NOP
CG8202	CG8202	FBgn0037622	8202R-1	NOP
Pvr	CG8222	FBgn0032006	8222R-3	NOP
CysRS-m	CG8257	FBgn0033900	8257R-2	Larval arrest		cysteine-tRNA ligase
CG8298	CG8298	FBgn0033673	8298R-3	NOP
alphaTub67C	CG8308	FBgn0087040	8308R-3	NOP
CysRS	CG8431	FBgn0027091	8431R-1	NOP
clu	CG8443	FBgn0034087	8443R-1	NOP
VhaM8.9	CG8444	FBgn0037671	8444R-1	NOP
SLC5A11	CG8451	FBgn0031998	8451R-3	NOP
CG8534	CG8534	FBgn0037761	8534R-1	NOP
RpL18	CG8615	FBgn0035753	8615R-2	Larval arrest		Ribosomal protein
CG8786	CG8786	FBgn0036897	8786R-1	NOP
CG8858	CG8858	FBgn0033698	8858R-2	NOP
Smg5	CG8954	FBgn0019890	8954R-1	NOP
opm	CG9053	FBgn0264389	9053R-1	Larval arrest	○	GOLD domain
Ubr1	CG9086	FBgn0030809	9086R-3	NOP
Fbw5	CG9144	FBgn0031773	9144R-1	NOP
CG9220	CG9220	FBgn0030662	9220Rb-4	NOP
Cyp6a2	CG9438	FBgn0000473	9438R-1	NOP
CG9485	CG9485	FBgn0034618	9485R-2	NOP
Nep3	CG9565	FBgn0031081	9565R-2	NOP
Dab	CG9695	FBgn0000414	9695R-2	Larval arrest	○	PH-like domain,
CG9922	CG9922	FBgn0038196	9922R-2	NOP
skd	CG9936	FBgn0003415	9936R-1	NOP
Ppa	CG9952	FBgn0020257	9952R-1	NOP
Bre1	CG10542	FBgn0086694	HMJ22277	NOP
CkIalpha	CG2028	FBgn0015024	HMS02276	NOP
Baldspot	CG3971	FBgn0260960	HMJ22572	NOP
Ire1	CG4583	FBgn0261984	HMS03003	NOP
l(2)37Cc	CG10691	FBgn0002031	HMS00399	NOP
Fur1	CG10772	FBgn0004509	HMS02311	NOP
CG10916	CG10916	FBgn0034312	HMJ23868	NOP
so	CG11121	FBgn0003460	HMS01441	NOP
org-1	CG11202	FBgn0021767	HMJ30030	NOP
CG11376	CG11376	FBgn0031216	HMJ21308	NOP
CG12259	CG12259	FBgn0039557	HMJ23711	Larval arrest		Spliceosome subunit
Cha	CG12345	FBgn0000303	HMJ23057	NOP
Hsp90	CG1242	FBgn0001233	HMS00899	Larval arrest	○	Heat shock protein
RpL8	CG1263	FBgn0024939	HMC02977	NOP
Vhl	CG13221	FBgn0041174	HMS02963	NOP
CG13744	CG13744	FBgn0033363	HMJ22433	NOP
CG14011	CG14011	FBgn0031722	HMJ21397	NOP
p115	CG1422	FBgn0040087	HMJ23695	NOP
CG14303	CG14303	FBgn0038633	HMJ21020	NOP
PGRP-LB	CG14704	FBgn0037906	HMJ21337	NOP
CG14869	CG14869	FBgn0038341	HMJ21762	NOP
Usp7	CG1490	FBgn0030366	HMS01187	NOP
l(2)08717	CG15095	FBgn0010651	HMS00962	NOP
CG15432	CG15432	FBgn0031603	HMJ21981	NOP
CG1622	CG1622	FBgn0030468	HMJ22667	NOP
CG17202	CG17202	FBgn0038043	HMJ23976	NOP
CG17273	CG17273	FBgn0027493	HMS00956	NOP
cad	CG1759	FBgn0000251	HMS01181	NOP
RpL31	CG1821	FBgn0025286	HMC02354	NOP
mor	CG18740	FBgn0002783	HMS01267	NOP
mRpL36	CG18767	FBgn0042112	HMJ24012	NOP
Rep2	CG1975	FBgn0028408	HMJ23477	NOP
CG2145	CG2145	FBgn0030251	HMJ23623	NOP
Ama	CG2198	FBgn0000071	HMS00297	Larval arrest	○	Immunoglobulin-like domain
Pbp95	CG2702	FBgn0037540	HMJ22798	NOP
CG2852	CG2852	FBgn0034753	HMJ21232	NOP
RpS28b	CG2998	FBgn0030136	HMJ21944	NOP
CG3004	CG3004	FBgn0030142	HMS01350	NOP
CG30360	CG30360	FBgn0050360	HMJ22656	NOP
Tango11	CG30404	FBgn0050404	HMJ30309	NOP
CG30491	CG30491	FBgn0050491	HMC02997	NOP
CG31036	CG31036	FBgn0051036	HMJ21841	NOP
BRWD3	CG31132	FBgn0011785	HMS00304	NOP
CG31229	CG31229	FBgn0051229	HMJ21146	NOP
CG3162	CG3162	FBgn0034834	HMJ21551	NOP
CG32669	CG32669	FBgn0052669	HMJ30061	NOP
CG3313	CG3313	FBgn0037980	HMJ23349	NOP
CG3605	CG3605	FBgn0031493	HMS00589	NOP
l(1)sc	CG3839	FBgn0002561	HMC03157	NOP
CG3911	CG3911	FBgn0035992	HMJ30108	NOP
Grip84	CG3917	FBgn0026430	HMS00627	NOP
srp	CG3992	FBgn0003507	HMS01083	NOP
CG4851	CG4851	FBgn0032358	HMJ21220	NOP
CG5245	CG5245	FBgn0038047	HMJ21479	NOP
piwi	CG6122	FBgn0004872	HMJ21827	NOP
Ser	CG6127	FBgn0004197	HMS01179	NOP
CycT	CG6292	FBgn0025455	HMS00776	NOP
Gap1	CG6721	FBgn0004390	HMJ21470	NOP
CG6788	CG6788	FBgn0030880	HMJ30283	NOP
Ets96B	CG6892	FBgn0039225	HMS00092	NOP
oa2	CG6919	FBgn0038980	HMC03103	NOP
mRpL45	CG6949	FBgn0038996	HMJ24037	NOP
CG6967	CG6967	FBgn0034187	HMJ21756	NOP
mts	CG7109	FBgn0004177	HMJ22483	NOP
CG7177	CG7177	FBgn0037098	HMJ02087	NOP
Rrp6	CG7292	FBgn0038269	HMS00118	NOP
unc-104	CG8566	FBgn0034155	HMJ21840	NOP
CG8654	CG8654	FBgn0034479	HMJ23339	NOP
CG8693	CG8693	FBgn0033294	HMJ22349	NOP
CG8979	CG8979	FBgn0033669	HMJ22438	NOP
CG9098	CG9098	FBgn0031762	HMJ23154	NOP
