# Supplementary material for: The Nutrient-Responsive Molecular Chaperone Hsp90 Supports Growth and Development in Drosophila
Source: Front Physiol. 2021 Jun 22;12:690564. doi: 10.3389/fphys.2021.690564 (PMC8258382; doi:10.3389/fphys.2021.690564)
Supplement: Supplementary file 3 [file Table_3.XLSX]

## Sheet: 2ndScreen
Gene symbol	Stock ID	Source*	Phenotype
CG10166	10166R-2	NIG	Larval arrest
	HMS02947	NIG	NOP
	v13731	VDRC	NOP
	v103760	VDRC	NOP
CG11125	11125R-1	NIG	Larval arrest
	HMJ21019	NIG	NOP
	HMJ22141	NIG	NOP
	v18143	VDRC	NOP
	v107379	VDRC	NOP
CG13168	13168R-1	NIG	Larval arrest
	HMJ22050	NIG	NOP
	v18776	VDRC	NOP
	v47434	VDRC	NOP
Hlc	1666R-2	NIG	Larval arrest
	28991	BDSC	NOP
	35308	BDSC	NOP
CG16903	16903R-8	NIG	Larval arrest
	v37570	VDRC	Larval arrest
Ntf-2	1740R-1	NIG	Larval arrest
	HMJ23712	NIG	NOP
	v49848	VDRC	Larval arrest
	v110108	VDRC	NOP
CG1965	1965R-2	NIG	Larval arrest
	v43943	VDRC	Larval arrest
	v110354	VDRC	NOP
Vps35	5625R-3	NIG	Larval arrest
	v45570	VDRC	NOP
opm	9053R-1	NIG	Larval arrest
	HMC02679	NIG	NOP
	v10168	VDRC	NOP
	v101312	VDRC	Larval arrest
Dab	9695R-2	NIG	Larval arrest
	HMS02482	NIG	NOP
	v13005	VDRC	NOP
	v109646	VDRC	NOP
Hsp90	HMS00899	NIG	Larval arrest
	v7716	VDRC	Larval arrest
	v108568	VDRC	NOP
Ama	HMS00297	NIG	Larval arrest
	v22945	VDRC	NOP
