# Supplementary material for: The Nutrient-Responsive Molecular Chaperone Hsp90 Supports Growth and Development in Drosophila
Source: Front Physiol. 2021 Jun 22;12:690564. doi: 10.3389/fphys.2021.690564 (PMC8258382; doi:10.3389/fphys.2021.690564)
Supplement: Supplementary file 4 [file Table_4.XLSX]

## Sheet: Sheet1
	Control medium		Starvation medium		Protein-deficient medium
Nutrients	Amount	Unit	Amount	Unit	Amount	Unit
Emulsifier stock solution Pentaglycerol monostearate (80 mg/mL)	1	mL	1	mL	1	mL
Cholesterol	0.03	g	0.03	g	0.03	g
Agar	1	g	1	g	1	g
Tryptone	5.5	g	0	g	0	g
Soy lecithin	0.4	g	0	g	0.4	g
Fructose	0.75	g	0.75	g	0.75	g
Yeast RNA	0.4	g	0	g	0.4	g
50x NaHCO3 stock solution (70 mg/mL)	2	mL	2	mL	2	mL
50x KH2PO4 stock solution (91.5 mg/mL)	2	mL	2	mL	2	mL
25x Na2HPO4 stock solution (47.25 mg/mL)	4	mL	4	mL	4	mL
Water	Up to 100	mL	Up to 100	mL	Up to 100	mL
100x Vitamin Mix (Sigma, K3129)	1	mL	1	mL	1	mL
Propionic acid	0.1	mL	0.1	mL	0.1	mL
