# Supplementary material for: The Nutrient-Responsive Molecular Chaperone Hsp90 Supports Growth and Development in Drosophila
Source: Front Physiol. 2021 Jun 22;12:690564. doi: 10.3389/fphys.2021.690564 (PMC8258382; doi:10.3389/fphys.2021.690564)
Supplement: Supplementary file 5 [file Table_5.XLSX]

## Sheet: Primer_sets
Gene name	Forward primer sequence (5'-3')	Reverse primer sequence (5'-3')
rp49	ACAAATGGCGCAAGCCCAAGG	ATGTGGCGGGTGCGCTTGTT
4ebp	CCATGATCACCAGGAAGGTTGTCA	AGCCCGCTCGTAGATAAGTTTGGT
Hsp90	CAACAAGCAGCGTCTGAAAA	AGCCTGGAATGCAAAGGTCT
CCHa2	GTTATCTGCACCGTGGTCCT	CCGTAGCACACATGACCGTA
GBP1	ACCGAATATTGCTGGAGACG	TACAGATTACGCCGGCTTTC
GBP2	GACAATGGACTTCAGCTCGTC	ACCCATGTACGTGATGACCA
Stunted	GATCACAATGACTGCCTGGA	CAGTCCCGTCTTCAAGGACT
TACE	GAGTGGAGCCAGAAACTGGA	CCCACTGGGTTTTTGTGCTA
	ATCCGTGAGAAGTGGGATGT	TCGGTAAAGAGATGGGCAAG
	ACCGATCTCAAGTTCGAAGG	CTGCTCAGACCCGAGTTCA
