# Supplementary material for: The Nutrient-Responsive Molecular Chaperone Hsp90 Supports Growth and Development in Drosophila
Source: Front Physiol. 2021 Jun 22;12:690564. doi: 10.3389/fphys.2021.690564 (PMC8258382; doi:10.3389/fphys.2021.690564)
Supplement: Supplementary file 6 [file Table_6.XLSX]

## Sheet: Fig_1B-1E
Name	Hours after hatching	The numebr of pooled larvae	Total weight (mg)	Body weight (mg/larva)	TAG conc (mg/mL) in 400 mL solution	Total TAG (mg)	TAG level (mg/mg)	Relative TAG level (The mean value in "Control at 72 hours after hatching" was set to 100)
Control	48	15	6.8	0.453333	149.5	59.8	8.79412	66.0433
Control	48	15	7	0.466667	203	81.2	11.6	87.1153
Control	48	15	7.4	0.493333	158.5	63.4	8.56757	64.3419
Control	72	15	26	1.73333	829	331.6	12.7538	95.7807
Control	72	15	23.9	1.59333	971	388.4	16.251	122.044
Control	72	15	24.2	1.61333	662	264.8	10.9421	82.1749
CG1965 RNAi-1	48	15	7.2	0.48	260.5	104.2	14.4722	108.686
CG1965 RNAi-1	48	15	6.7	0.446667	149.5	59.8	8.92537	67.029
CG1965 RNAi-1	48	15	6.2	0.413333	145	58	9.35484	70.2543
CG1965 RNAi-1	72	15	16.9	1.12667	346.5	138.6	8.20118	61.5904
CG1965 RNAi-1	72	15	17.3	1.15333	463	185.2	10.7052	80.3955
CG1965 RNAi-1	72	15	17.2	1.14667	448.5	179.4	10.4302	78.3305
CG1965 RNAi-2	48	15	6.7	0.446667	166	66.4	9.91045	74.4269
CG1965 RNAi-2	48	15	8	0.533333	167.5	67	8.375	62.8958
CG1965 RNAi-2	48	15	7	0.466667	193.5	77.4	11.0571	83.0385
CG1965 RNAi-2	72	15	22.5	1.5	620.5	248.2	11.0311	82.843
CG1965 RNAi-2	72	15	21.3	1.42	472.5	189	8.87324	66.6375
CG1965 RNAi-2	72	15	23.7	1.58	632	252.8	10.6667	80.1061
CG16903 RNAi-1	48	10	4.8	0.48	78	31.2	6.5	48.8146
CG16903 RNAi-1	48	10	4.6	0.46	78	31.2	6.78261	50.937
CG16903 RNAi-1	48	10	4.7	0.47	96.5	38.6	8.21277	61.6774
CG16903 RNAi-1	72	10	12.7	1.27	202.5	81	6.37795	47.8981
CG16903 RNAi-1	72	10	12	1.2	207.5	83	6.91667	51.9438
CG16903 RNAi-1	72	10	11	1.1	271	108.4	9.85455	74.0071
CG16903 RNAi-2	48	15	6	0.4	89.5	35.8	5.96667	44.8093
CG16903 RNAi-2	48	15	6.5	0.433333	96.5	38.6	5.93846	44.5975
CG16903 RNAi-2	48	15	6.2	0.413333	94	37.6	6.06452	45.5442
CG16903 RNAi-2	72	10	12.8	1.28	239.5	95.8	7.48438	56.2072
CG16903 RNAi-2	72	10	13	1.3	258	103.2	7.93846	59.6174
CG16903 RNAi-2	72	10	11.6	1.16	261	104.4	9	67.5895
Hsp90 RNAi-1	48	15	3.7	0.246667	83.5	33.4	9.02703	67.7925
Hsp90 RNAi-1	48	15	4.1	0.273333	134.5	53.8	13.122	98.5451
Hsp90 RNAi-1	48	15	3.2	0.213333	85.5	34.2	10.6875	80.2625
Hsp90 RNAi-1	72	15	5	0.333333	188.5	75.4	15.08	113.25
Hsp90 RNAi-1	72	15	4.5	0.3	158.5	63.4	14.0889	105.807
Hsp90 RNAi-1	72	15	4.2	0.28	127	50.8	12.0952	90.8345
Hsp90 RNAi-2	48	15	2.7	0.18	50.4	20.16	7.46667	56.0742
Hsp90 RNAi-2	48	15	2.7	0.18	63.15	25.26	9.35556	70.2597
Hsp90 RNAi-2	48	15	2.5	0.166667	36.3	14.52	5.808	43.6177
Hsp90 RNAi-2	72	15	4.2	0.28	107	42.8	10.1905	76.5299
Hsp90 RNAi-2	72	15	5.1	0.34	147.5	59	11.5686	86.8797
Hsp90 RNAi-2	72	15	4.2	0.28	243	97.2	23.1429	173.802
Ntf-2 RNAi-1	48	15	5.9	0.393333	154.5	61.8	10.4746	78.6635
Ntf-2 RNAi-1	48	15	6.1	0.406667	134	53.6	8.78689	65.989
Ntf-2 RNAi-1	48	15	5.4	0.36	124	49.6	9.18519	68.9802
Ntf-2 RNAi-1	72	15	8.9	0.593333	285	114	12.809	96.1948
Ntf-2 RNAi-1	72	15	10.2	0.68	372	148.8	14.5882	109.557
Ntf-2 RNAi-1	72	15	10.1	0.673333	386.5	154.6	15.3069	114.954
Ntf-2 RNAi-2	48	15	5.8	0.386667	232	92.8	16	120.159
Ntf-2 RNAi-2	48	15	5.4	0.36	369.5	147.8	27.3704	205.55
Ntf-2 RNAi-2	48	15	5.9	0.393333	432	172.8	29.2881	219.952
Ntf-2 RNAi-2	72	15	12.9	0.86	277	110.8	8.58915	64.504
Ntf-2 RNAi-2	72	15	12.4	0.826667	257.5	103	8.30645	62.381
Ntf-2 RNAi-2	72	15	14.3	0.953333	378.5	151.4	10.5874	79.5109
opm RNAi-1	48	15	2.6	0.173333	511	204.4	78.6154	590.397
opm RNAi-1	48	15	2.8	0.186667	268	107.2	38.2857	287.524
opm RNAi-1	48	15	2.6	0.173333	441	176.4	67.8462	509.521
opm RNAi-1	72	15	3.9	0.26	271	108.4	27.7949	208.738
opm RNAi-1	72	15	4.4	0.293333	430.5	172.2	39.1364	293.912
opm RNAi-1	72	15	4	0.266667	318.5	127.4	31.85	239.192
opm RNAi-2	48	15	5.2	0.346667	306.5	122.6	23.5769	177.061
opm RNAi-2	48	15	5.5	0.366667	210	84	15.2727	114.697
opm RNAi-2	48	15	4.9	0.326667	221	88.4	18.0408	135.486
opm RNAi-2	72	15	12.6	0.84	525	210	16.6667	125.166
opm RNAi-2	72	15	12.2	0.813333	359	143.6	11.7705	88.3957
opm RNAi-2	72	15	13.2	0.88	419	167.6	12.697	95.3535

## Sheet: Fig_2A
Name		Sample size	L1 arrest	L2 arrest	L3 arrest	Pupariated
Control	Group1	40	0	0	0	40
	Group2	40	1	1	0	38
	Summary	80	1	1	0	78
	Percentage		1.25	1.25	0	97.5
Hsp90 RNAi-1	Group1	40	1	36	3	0
	Group2	40	1	37	2	0
	Summary	80	2	73	5	0
	Percentage		2.5	91.25	6.25	0
Hsp90 RNAi-2	Group1	40	2	38	0	0
	Group2	40	1	39	0	0
	Summary	80	3	77	0	0
	Percentage		3.75	96.25	0	0

## Sheet: Fig_2B
Name	Hours after hatching	Total weight (mg)	The numebr of pooled larvae	Body weight (mg/larva)
Control	24	1.4	20	0.07
Control	24	1.5	20	0.075
Control	24	1.6	20	0.08
Control	24	1.6	20	0.08
Control	24	1.6	20	0.08
Control	48	8.8	20	0.44
Control	48	8.4	20	0.42
Control	48	8.6	20	0.43
Control	48	8.8	20	0.44
Control	48	8.6	20	0.43
Control	72	17.8	10	1.78
Control	72	17.6	10	1.76
Control	72	17.6	10	1.76
Control	72	18.7	10	1.87
Control	72	16.6	10	1.66
Hsp90 RNAi-1	24	1.3	20	0.065
Hsp90 RNAi-1	24	1.3	20	0.065
Hsp90 RNAi-1	24	1.4	20	0.07
Hsp90 RNAi-1	24	1.2	20	0.06
Hsp90 RNAi-1	24	1.4	20	0.07
Hsp90 RNAi-1	48	3.8	20	0.19
Hsp90 RNAi-1	48	4.3	20	0.215
Hsp90 RNAi-1	48	4.2	20	0.21
Hsp90 RNAi-1	48	4.2	20	0.21
Hsp90 RNAi-1	48	4.1	20	0.205
Hsp90 RNAi-1	72	5.3	20	0.265
Hsp90 RNAi-1	72	4.6	20	0.23
Hsp90 RNAi-1	72	5.5	20	0.275
Hsp90 RNAi-1	72	5.4	20	0.27
Hsp90 RNAi-1	72	5.3	20	0.265
Hsp90 RNAi-2	24	1.2	20	0.06
Hsp90 RNAi-2	24	1.5	20	0.075
Hsp90 RNAi-2	24	1.3	20	0.065
Hsp90 RNAi-2	24	1.3	20	0.065
Hsp90 RNAi-2	24	1.2	20	0.06
Hsp90 RNAi-2	48	3.1	20	0.155
Hsp90 RNAi-2	48	3	20	0.15
Hsp90 RNAi-2	48	3	20	0.15
Hsp90 RNAi-2	48	3.2	20	0.16
Hsp90 RNAi-2	48	3.1	20	0.155
Hsp90 RNAi-2	72	4.9	20	0.245
Hsp90 RNAi-2	72	4.4	20	0.22
Hsp90 RNAi-2	72	4.6	20	0.23
Hsp90 RNAi-2	72	4.8	20	0.24
Hsp90 RNAi-2	72	4.1	20	0.205

## Sheet: Fig_2E
Name	Hours after hatching	ILP2 signal intensity_raw	ILP2 signal intensity' (The mean signal intensity in "Control at 24 hours after hatching" was set to 1)
Control	24	83.5365	0.877286
Control	24	117.531	1.23429
Control	24	103.684	1.08887
Control	24	75.7857	0.795888
Control	24	95.0733	0.998444
Control	24	85.9335	0.902459
Control	24	100.561	1.05608
Control	24	97.2315	1.02111
Control	24	108.626	1.14078
Control	24	75.6705	0.794678
Control	24	108.983	1.14453
Control	24	90.7535	0.953077
Control	24	94.053	0.987728
Control	24	80.9605	0.850233
Control	24	109.939	1.15456
Hsp90 RNAi-1	24	95.9265	1.0074
Hsp90 RNAi-1	24	130.358	1.369
Hsp90 RNAi-1	24	107.793	1.13202
Hsp90 RNAi-1	24	113.392	1.19083
Hsp90 RNAi-1	24	136.518	1.43369
Hsp90 RNAi-1	24	129.524	1.36023
Hsp90 RNAi-1	24	86.8615	0.912204
Hsp90 RNAi-1	24	61.7285	0.648262
Hsp90 RNAi-1	24	108.175	1.13604
Hsp90 RNAi-1	24	100.644	1.05695
Hsp90 RNAi-1	24	124.536	1.30786
Hsp90 RNAi-1	24	105.345	1.10631
Hsp90 RNAi-1	24	87.858	0.922669
Hsp90 RNAi-1	24	98.3145	1.03248
Hsp90 RNAi-2	24	110.947	1.16515
Hsp90 RNAi-2	24	123.262	1.29448
Hsp90 RNAi-2	24	117.132	1.23009
Hsp90 RNAi-2	24	86.501	0.908418
Hsp90 RNAi-2	24	75.571	0.793634
Hsp90 RNAi-2	24	105.945	1.11262
Hsp90 RNAi-2	24	96.418	1.01257
Hsp90 RNAi-2	24	97.2795	1.02161
Hsp90 RNAi-2	24	104.916	1.1018
Hsp90 RNAi-2	24	85.0935	0.893637
Hsp90 RNAi-2	24	105.478	1.10772
Hsp90 RNAi-2	24	105.751	1.11057
Hsp90 RNAi-2	24	91.4415	0.960303
Hsp90 RNAi-2	24	93.879	0.985901
Control	48	49.6175	0.521074
Control	48	61.218	0.642901
Control	48	45.59	0.478778
Control	48	35.2795	0.370499
Control	48	61.8245	0.64927
Control	48	56.8545	0.597076
Control	48	58.004	0.609148
Control	48	45.155	0.47421
Control	48	58.0805	0.609951
Control	48	56.518	0.593542
Control	48	37.9535	0.398581
Control	48	42.028	0.441371
Control	48	50.022	0.525322
Control	48	36.8075	0.386546
Control	48	55.404	0.581843
Control	48	31.8725	0.334719
Hsp90 RNAi-1	48	118.461	1.24406
Hsp90 RNAi-1	48	145.612	1.52919
Hsp90 RNAi-1	48	87.151	0.915245
Hsp90 RNAi-1	48	103.224	1.08404
Hsp90 RNAi-1	48	104.267	1.09499
Hsp90 RNAi-1	48	140.129	1.47161
Hsp90 RNAi-1	48	122.903	1.29071
Hsp90 RNAi-1	48	128.159	1.3459
Hsp90 RNAi-1	48	162.102	1.70237
Hsp90 RNAi-1	48	79.003	0.829676
Hsp90 RNAi-1	48	154.938	1.62713
Hsp90 RNAi-1	48	160.755	1.68822
Hsp90 RNAi-2	48	108.941	1.14408
Hsp90 RNAi-2	48	139.369	1.46363
Hsp90 RNAi-2	48	150.718	1.58281
Hsp90 RNAi-2	48	135.499	1.42299
Hsp90 RNAi-2	48	125.735	1.32045
Hsp90 RNAi-2	48	144.988	1.52264
Hsp90 RNAi-2	48	152.637	1.60297
Hsp90 RNAi-2	48	127.084	1.33461
Hsp90 RNAi-2	48	138.302	1.45242
Hsp90 RNAi-2	48	127.962	1.34383
Hsp90 RNAi-2	48	112.55	1.18198
Hsp90 RNAi-2	48	130.553	1.37104
Hsp90 RNAi-2	48	127.114	1.33493

## Sheet: Fig_2F
Name	Hours after hatching	rp49_raw	4ebp_raw	Normalized 4ebp expression level (4ebp/rp49)	Normalized 4ebp expression level' (The mean expression level in "Control at 24 hours after hatching" was set to 1)
Control	24	371981	33521	0.0901148	0.942982
Control	24	419027	38916	0.0928723	0.971837
Control	24	512777	53177	0.103704	1.08518
Hsp90 RNAi-1	24	266714	13905	0.0521345	0.545547
Hsp90 RNAi-1	24	279775	24602	0.0879349	0.920171
Hsp90 RNAi-1	24	270228	27581	0.102066	1.06804
Hsp90 RNAi-2	24	188669	20786	0.110172	1.15286
Hsp90 RNAi-2	24	154329	15152	0.0981799	1.02738
Hsp90 RNAi-2	24	191101	20079	0.10507	1.09948
Control	48	337580	24845	0.0735974	0.770139
Control	48	319539	24621	0.0770516	0.806286
Control	48	417421	29110	0.0697377	0.729752
Hsp90 RNAi-1	48	132045	32551	0.246514	2.57958
Hsp90 RNAi-1	48	97897	25068	0.256065	2.67952
Hsp90 RNAi-1	48	114728	17957	0.156518	1.63784
Hsp90 RNAi-2	48	85604	25414	0.296879	3.10661
Hsp90 RNAi-2	48	71605	15687	0.219077	2.29247
Hsp90 RNAi-2	48	81573	21641	0.265296	2.77612

## Sheet: Fig_3
Name	rp49_raw	GBP1_raw	Normalized GBP1 expression level (GBP1/rp49)	Normalized GBP1 expression level' (The mean expression level in the control was set to 1)	GBP2_raw	Normalized GBP2 expression level (GBP2/rp49)	Normalized GBP2 expression level' (The mean expression level in the control was set to 1)	Stunted_raw	Normalized Stunted expression level (Stunted/rp49)	Normalized Stunted expression level' (The mean expression level in the control was set to 1)	CCHa2_raw	Normalized CCHa2 expression level (CCHa2/rp49)	Normalized CCHa2 expression level' (The mean expression level in the control was set to 1)
Control	1433759	1330439	0.927938	0.653812	1858459	1.29621	0.94008	1686124	1.17602	0.931041	1857094	1.29526	0.966442
Control	2886824	4826792	1.67201	1.17807	4084899	1.41501	1.02624	3637055	1.25988	0.997436	3488041	1.20826	0.901528
Control	2171974	3600861	1.65787	1.16812	3095658	1.42527	1.03368	2939686	1.35346	1.07152	3295300	1.51719	1.13203
Hsp90 RNAi-1	785824	1947665	2.4785	1.74632	409016	0.520493	0.377488	327726	0.417048	0.330173	51854	0.0659868	0.0492351
Hsp90 RNAi-1	362352	671428	1.85297	1.30558	69133	0.19079	0.13837	192000	0.529872	0.419494	18068	0.0498631	0.0372047
Hsp90 RNAi-1	776922	2175785	2.80052	1.97321	356397	0.458729	0.332694	297514	0.382939	0.303169	89961	0.115792	0.0863962
Hsp90 RNAi-2	178557	254239	1.42385	1.00323	98187	0.549892	0.398809	58018	0.324927	0.257242	1268	0.00710137	0.00529859
Hsp90 RNAi-2	189616	214636	1.13195	0.797557	112163	0.591527	0.429005	38098	0.200922	0.159068	11882	0.0626635	0.0467555
Hsp90 RNAi-2	97149	37548	0.386499	0.272322	94855	0.976387	0.708125	43265	0.445347	0.352577	10523	0.108318	0.08082

## Sheet: Fig_4B
Culture medium		Sample size	L2 arrest	L3 arrest	Ppupariated
Control medium	Group1	40	3	4	33
	Group2	40	2	3	35
	Summary	80	5	7	68
	Percentage		6.25	8.75	85
-Protein medium	Group1	40	40	0	0
	Group2	40	40	0	0
	Summary	80	80	0	0
	Percentage		100	0	0

## Sheet: Fig_4C
Culture medium	Hours after hatching	Hours after re-feeding	Total weight (mg)	The numebr of pooled larvae	Body weight (mg/larva)
German food	24	-24	1.2	20	0.06
German food	24	-24	1.3	20	0.065
German food	24	-24	1.3	20	0.065
Starvation medium	48	0	1.2	20	0.06
Starvation medium	48	0	1.5	20	0.075
Starvation medium	48	0	1.4	20	0.07
Control medium	72	24	3.5	15	0.233333
Control medium	72	24	3.2	15	0.213333
Control medium	72	24	3.3	15	0.22
-Protein medium	72	24	1.6	15	0.106667
-Protein medium	72	24	1.9	15	0.126667
-Protein medium	72	24	1.9	15	0.126667
Control medium	96	48	5.4	15	0.36
Control medium	96	48	5.1	15	0.34
Control medium	96	48	5	15	0.333333
-Protein medium	96	48	1.6	15	0.106667
-Protein medium	96	48	1.5	15	0.1
-Protein medium	96	48	1.4	15	0.0933333
Control medium	120	72	10.3	9	1.14444
Control medium	120	72	10.2	9	1.13333
Control medium	120	72	9.6	9	1.06667
-Protein medium	120	72	2.5	15	0.166667
-Protein medium	120	72	1.4	15	0.0933333
-Protein medium	120	72	1.3	15	0.0866667

## Sheet: Fig_4D
Culture medium	Hours after hatching	Hours after re-feeding	ILP2 signal intensity_raw	ILP2 signal intensity' (The mean signal intensity in "Control medium at 72 hours after hatching" was set to 1)
Control medium	72	24	50.136	0.957887
Control medium	72	24	56.8125	1.08545
Control medium	72	24	32.0455	0.612254
Control medium	72	24	43.2355	0.826048
Control medium	72	24	41.1795	0.786766
Control medium	72	24	53.3045	1.01842
Control medium	72	24	47.998	0.917039
Control medium	72	24	52.2875	0.998993
Control medium	72	24	50.645	0.967612
Control medium	72	24	78.8395	1.50629
Control medium	72	24	69.7925	1.33344
Control medium	72	24	47.5545	0.908566
Control medium	72	24	56.592	1.08123
-Protein medium	72	24	125.423	2.3963
-Protein medium	72	24	97.945	1.87132
-Protein medium	72	24	78.147	1.49306
-Protein medium	72	24	92.687	1.77086
-Protein medium	72	24	98.0375	1.87308
-Protein medium	72	24	93.0295	1.7774
-Protein medium	72	24	75.643	1.44522
-Protein medium	72	24	87.374	1.66935
-Protein medium	72	24	100.325	1.91678
-Protein medium	72	24	106.567	2.03605
-Protein medium	72	24	99.066	1.89273
-Protein medium	72	24	84.469	1.61385
-Protein medium	72	24	72.8425	1.39171

## Sheet: Fig_4E
Culture medium	Hours after hatching	Hours after re-feeding	rp49_raw	4ebp_raw	Normalized 4ebp expression level (4ebp/rp49)	Normalized 4ebp expression level' (The mean expression level in "Control medium at 72 hours after hatching" was set to 1)
Control medium	72	24	6058153	2760851	0.455725	1.03634
Control medium	72	24	3980570	1523253	0.382672	0.870217
Control medium	72	24	2980862	1433295	0.480832	1.09344
-Protein medium	72	24	2602915	1591188	0.61131	1.39015
-Protein medium	72	24	2045047	1408212	0.688596	1.56591
-Protein medium	72	24	2112585	1768155	0.836963	1.9033

[truncated: 10 more sheets: Fig_4G, Fig_4H, Fig_5A, Fig_5B, Fig_S1B, Fig_S2A_S2B, Fig_S2C_S2D, Fig_S2E, Fig_S3B, Fig_S4B]
